# Supplementary material for: An evidence-based approach to assessing the effectiveness of training regimen on athlete performance: Youth soccer as a case study
Source: PLoS One. 2022 Nov 1;17(11):e0276762. doi: 10.1371/journal.pone.0276762 (PMC9624410; doi:10.1371/journal.pone.0276762)
Supplement: S1 Data — (DAT) [file pone.0276762.s002.dat]

      
S2 Data: Raw data for Fig. 1

      Hours	  Performance 
      Training     Improvement

   5.2000000e+01   1.0900000e+00
   5.3000000e+01   1.3700000e+00
   3.3500000e+01   1.2200000e+00
   8.1000000e+01   1.6200000e+00
   3.8000000e+01   2.2900000e+00
   3.6500000e+01   1.7300000e+00
   1.4000000e+01   3.8000000e-01
   4.1000000e+01   7.7000000e-01
   2.2000000e+01   1.1000000e+00
   4.5500000e+01   2.0600000e+00
   4.3000000e+01   1.1900000e+00
   7.8000000e+01   1.9400000e+00
   5.0500000e+01   8.3000000e-01
   3.2000000e+01   1.9200000e+00
   4.6000000e+01   1.7000000e+00
   5.4000000e+01   2.3000000e-01
   3.9500000e+01   1.1500000e+00
   5.1000000e+01   5.0000000e-01
   5.6000000e+01   1.3100000e+00
   4.5000000e+01   7.9000000e-01
   3.6000000e+01   1.2900000e+00
   7.6000000e+01   2.3000000e+00
   5.8000000e+01   1.2400000e+00
   1.5500000e+01   1.2000000e-01
   3.0500000e+01   9.9000000e-01
   4.9500000e+01   2.1300000e+00
   3.7000000e+01   7.4000000e-01
   8.4000000e+01   1.3000000e+00
   2.5000000e+01   1.2700000e+00
   4.6500000e+01   6.1000000e-01
   3.8500000e+01   1.9100000e+00
   3.6500000e+01   1.1500000e+00
   3.1000000e+01   3.8000000e-01
   1.0000000e+02   1.4900000e+00
   6.1500000e+01   1.3400000e+00
   3.9500000e+01   1.0000000e+00
   7.9000000e+01   2.4900000e+00
   5.9000000e+01   1.9600000e+00
   3.9500000e+01   9.9000000e-01
   3.5500000e+01   9.1000000e-01
   2.6500000e+01   4.0000000e-01
   2.2500000e+01   3.4000000e-01
   1.1450000e+02   8.9000000e-01
   4.6000000e+01   1.2400000e+00
   3.5000000e+01   7.6000000e-01
   6.4000000e+01   9.5000000e-01
   9.7000000e+01   1.2200000e+00
   4.3500000e+01   1.6200000e+00
   3.1000000e+01   1.3900000e+00
   3.0000000e+01   3.8000000e-01
   4.6000000e+01   1.6000000e+00
   3.3500000e+01   1.3300000e+00
   3.3500000e+01   1.1300000e+00
   5.7500000e+01   1.0000000e-02
   7.4500000e+01   1.1200000e+00
   5.4000000e+01   6.9000000e-01
   4.3000000e+01   5.3000000e-01
   8.9000000e+01   1.4200000e+00
   5.2500000e+01   1.5000000e-01
   2.9000000e+01   5.1000000e-01
   4.2000000e+01   1.5000000e+00
   9.4000000e+01   1.2800000e+00
   4.3500000e+01   1.5600000e+00
   2.2500000e+01   5.3000000e-01
   5.5000000e+01   6.0000000e-01
   3.4500000e+01   2.3000000e-01
   3.4000000e+01   3.2000000e-01
   5.6000000e+01   1.4100000e+00
   5.6000000e+01   1.1700000e+00
   4.8000000e+01   1.1800000e+00
   6.9500000e+01   1.8200000e+00
   8.3500000e+01   2.3600000e+00
   4.2000000e+01   1.4000000e+00
   3.7000000e+01   6.6000000e-01
   1.0150000e+02   2.1400000e+00
   1.1750000e+02   1.8600000e+00
   4.3500000e+01   1.5200000e+00
   6.2500000e+01   1.5000000e-01
   2.4500000e+01   1.0100000e+00
   1.9500000e+01   1.6000000e-01
   2.6000000e+01   1.5500000e+00
   3.1500000e+01   4.1000000e-01
   3.7000000e+01   1.6000000e-01
   3.1000000e+01   1.8300000e+00
   4.5000000e+01   7.5000000e-01
   6.2500000e+01   2.6700000e+00
   4.4000000e+01   1.3300000e+00
   4.5500000e+01   1.9600000e+00
   1.7500000e+01   6.7000000e-01
   8.9500000e+01   7.0000000e-01
   1.6500000e+01   2.0000000e-01
   5.7000000e+01   4.8000000e-01
   1.0900000e+02   2.2000000e+00
   3.4500000e+01   1.4900000e+00
   5.5000000e+01   1.3600000e+00
   4.2500000e+01   1.6700000e+00
   5.0500000e+01   5.2000000e-01
   9.0000000e+01   1.5300000e+00
   5.9000000e+01   1.7400000e+00
   3.7000000e+01   1.7900000e+00
   4.2500000e+01   1.3400000e+00
   7.4500000e+01   1.4900000e+00
   3.3500000e+01   1.0400000e+00
   3.4500000e+01   6.3000000e-01
   7.6000000e+01   1.6000000e-01
   7.2000000e+01   1.9400000e+00
   5.8000000e+01   5.6000000e-01
   6.2500000e+01   1.5200000e+00
