# Supplementary material for: An evidence-based approach to assessing the effectiveness of training regimen on athlete performance: Youth soccer as a case study
Source: PLoS One. 2022 Nov 1;17(11):e0276762. doi: 10.1371/journal.pone.0276762 (PMC9624410; doi:10.1371/journal.pone.0276762)
Supplement: S2 Data — (DAT) [file pone.0276762.s003.dat]

S3 Data: Raw data for Fig. 2

     		   Performance 
     Commitment     Improvement

   1.0121100e+00   1.0900000e+00
   1.0172700e+00   1.3700000e+00
   9.5004000e-01   1.2200000e+00
   1.0541900e+00   1.6200000e+00
   1.0070800e+00   2.2900000e+00
   9.8976000e-01   1.7300000e+00
   8.6476000e-01   3.8000000e-01
   8.3904000e-01   7.7000000e-01
   8.6471000e-01   1.1000000e+00
   1.7378700e+00   2.0600000e+00
   1.0163500e+00   1.1900000e+00
   1.0648600e+00   1.9400000e+00
   1.0265500e+00   8.3000000e-01
   9.9221000e-01   1.9200000e+00
   7.3054000e-01   1.7000000e+00
   8.9440000e-01   2.3000000e-01
   6.7039000e-01   1.1500000e+00
   7.0821000e-01   5.0000000e-01
   1.0402800e+00   1.3100000e+00
   9.5209000e-01   7.9000000e-01
   9.0032000e-01   1.2900000e+00
   1.4171000e+00   2.3000000e+00
   1.7474900e+00   1.2400000e+00
   6.3588000e-01   1.2000000e-01
   8.5199000e-01   9.9000000e-01
   1.5906100e+00   2.1300000e+00
   8.8906000e-01   7.4000000e-01
   1.1742500e+00   1.3000000e+00
   1.0919200e+00   1.2700000e+00
   1.4146900e+00   6.1000000e-01
   1.1971200e+00   1.9100000e+00
   1.3579100e+00   1.1500000e+00
   8.5260000e-01   3.8000000e-01
   1.0866300e+00   1.4900000e+00
   9.0730000e-01   1.3400000e+00
   1.0968600e+00   1.0000000e+00
   1.2973500e+00   2.4900000e+00
   1.0260400e+00   1.9600000e+00
   7.2224000e-01   9.9000000e-01
   7.5141000e-01   9.1000000e-01
   6.1451000e-01   4.0000000e-01
   5.8348000e-01   3.4000000e-01
   8.7809000e-01   8.9000000e-01
   8.0238000e-01   1.2400000e+00
   1.2703500e+00   7.6000000e-01
   1.1907500e+00   9.5000000e-01
   1.3353100e+00   1.2200000e+00
   1.1666000e+00   1.6200000e+00
   7.2004000e-01   1.3900000e+00
   6.3922000e-01   3.8000000e-01
   1.1158500e+00   1.6000000e+00
   8.8947000e-01   1.3300000e+00
   7.1953000e-01   1.1300000e+00
   7.6990000e-01   1.0000000e-02
   1.3417100e+00   1.1200000e+00
   9.1188000e-01   6.9000000e-01
   1.4075300e+00   5.3000000e-01
   1.2164500e+00   1.4200000e+00
   1.4682800e+00   1.5000000e-01
   7.3034000e-01   5.1000000e-01
   1.0255400e+00   1.5000000e+00
   8.2751000e-01   1.2800000e+00
   8.3716000e-01   1.5600000e+00
   7.2713000e-01   5.3000000e-01
   8.1118000e-01   6.0000000e-01
   6.5647000e-01   2.3000000e-01
   6.8226000e-01   3.2000000e-01
   7.9907000e-01   1.4100000e+00
   7.4573000e-01   1.1700000e+00
   8.1554000e-01   1.1800000e+00
   1.8636600e+00   1.8200000e+00
   1.5833700e+00   2.3600000e+00
   1.0498300e+00   1.4000000e+00
   8.7437000e-01   6.6000000e-01
   1.1926600e+00   2.1400000e+00
   1.0522700e+00   1.8600000e+00
   1.7811500e+00   1.5200000e+00
   8.5382000e-01   1.5000000e-01
   9.2479000e-01   1.0100000e+00
   6.9963000e-01   1.6000000e-01
   8.1999000e-01   1.5500000e+00
   9.7812000e-01   4.1000000e-01
   8.5741000e-01   1.6000000e-01
   7.6956000e-01   1.8300000e+00
   7.4895000e-01   7.5000000e-01
   1.6531500e+00   2.6700000e+00
   1.0259400e+00   1.3300000e+00
   1.0043800e+00   1.9600000e+00
   6.8466000e-01   6.7000000e-01
   1.0237000e+00   7.0000000e-01
   6.8014000e-01   2.0000000e-01
   9.3742000e-01   4.8000000e-01
   1.9156900e+00   2.2000000e+00
   9.2834000e-01   1.4900000e+00
   8.4755000e-01   1.3600000e+00
   1.4533600e+00   1.6700000e+00
   9.8517000e-01   5.2000000e-01
   1.5919600e+00   1.5300000e+00
   1.4664100e+00   1.7400000e+00
   1.3559900e+00   1.7900000e+00
   1.1069700e+00   1.3400000e+00
   1.4356000e+00   1.4900000e+00
   1.3303100e+00   1.0400000e+00
   6.0892000e-01   6.3000000e-01
   8.5443000e-01   1.6000000e-01
   8.7789000e-01   1.9400000e+00
   1.4489200e+00   5.6000000e-01
   1.0029400e+00   1.5200000e+00
